# Supplementary material for: Expressed Vomeronasal Type-1 Receptors (V1rs) in Bats Uncover Conserved Sequences Underlying Social Chemical Signaling
Source: Genome Biol Evol. 2019 Aug 19;11(10):2741–9. doi: 10.1093/gbe/evz179 (PMC6777432; doi:10.1093/gbe/evz179)
Supplement: evz179_Supplementary_Data [file evz179_supplementary_data.zip]

Archive with 2 entries (2 files):
- v1r_manuscript_revision1_responses.pdf
- V1R_manuscript_supplement_revision1_clean.pdf
